# Supplementary material for: Light-independent pathway of STN7 kinase activation under low temperature stress in runner bean (Phaseolus coccineus L.)
Source: BMC Plant Biol. 2024 Jun 7;24:513. doi: 10.1186/s12870-024-05169-3 (PMC11157908; doi:10.1186/s12870-024-05169-3)
Supplement: Supplementary file 1 — Supplementary Material 1 [file 12870_2024_5169_MOESM1_ESM.xlsx]

## Sheet: Table S3
Table S3. Proteins identified in the gel bands originating from the PSI-LHCI-LHCII complex (shown in Figure 3B). PSI-LHCI-LHCII band was cut out of BN gel, denatured, and separated by SDS-PAGE. Selected bands from SDS-PAGE were submitted to trypsin digestion and MS/MS analysis. Identification was performed with the use of the ProteinLynx Global Server 2.4 software (Waters).OK column indicates whe…
Band No	OK	Accession	Entry	Description	mW (Da)	pI (pH)	PLGS Score	Peptides	Theoretical Peptides	Coverage (%)	Precursor RMS Mass Error (ppm)	Products	Digest Peptides	Modified Peptides	Products RMS Mass Error (ppm)	Products RMS RT Error (min)	Amount (fmol)	Amount (ngrams)	Protein ID
Band 1	2	B0Z4L7	tr	B0Z4L7 OENAR Photosystem I P700 chlorophyll a apoprotein A1 OS Oenothera argillicola GN psaA PE 3 SV	83059	6.7114	447.558	10	31	20.5333	12.3243	25	9	1	10.8454	0.0111048	0	0	744896
	2	Random	RANDOM552551	Sequence 552551	82202	10.1611	406.897	3	63	5.0477	3.3762	15	3	0	4.4132	0.0151548	0	0	1738584
	1	Random	RANDOM122298	Sequence 122298	26870	9.7419	122.569	1	17	4.6025	0.562	4	1	0	3.9582	0.0126701	0	0	1308331
	2	Random	RANDOM1173993	Sequence 1173993	119762	6.3406	74.9268	1	85	0.7407	0.8925	10	1	0	6.0236	0.0120398	0	0	2360026
	1	Random	RANDOM141290	Sequence 141290	22790	6.1068	74.6981	1	16	3.9024	2.3564	6	1	0	3.6588	0.00732943	0	0	1327323
	1	Random	RANDOM100587	Sequence 100587	51800	7.5919	70.9146	2	40	5.5437	2.7847	12	2	0	3.0423	0.00759758	0	0	1286620
	1	Random	RANDOM1031469	Sequence 1031469	58003	6.2891	60.4616	1	35	1.7613	3.3489	7	1	0	1.8789	0.00466524	0	0	2217502
	0	Random	RANDOM187292	Sequence 187292	29266	7.6111	48.7147	2	23	19.5402	0.0654	3	2	0	12.4671	0.0151138	0	0	1373325
	0	Random	RANDOM1169106	Sequence 1169106	31623	5.2412	39.929	4	24	19.8582	4.2272	11	4	0	8.5157	0.0156282	0	0	2355139
	1	Random	RANDOM618022	Sequence 618022	116209	5.6785	34.2988	6	67	12.2624	13.9608	11	5	0	11.7773	0.0119722	0	0	1804055
	0	Random	RANDOM411591	Sequence 411591	46875	9.7048	33.0292	4	29	18.7793	7.1814	8	4	0	7.4693	0.01367	0	0	1597624
	1	Random	RANDOM464766	Sequence 464766	73392	8.7777	27.7213	2	57	7.3059	3.2788	7	2	0	6.904	0.00964582	0	0	1650799
	0	Random	RANDOM888697	Sequence 888697	54090	4.9468	23.7993	1	31	11.3546	2.0949	3	1	0	6.9437	0.0299629	0	0	2074730
	0	Random	RANDOM1135944	Sequence 1135944	15257	9.8245	20.2135	1	10	10.7143	1.7954	3	1	0	6.9373	0.0145524	0	0	2321977
	0	A9TAV7	tr	A9TAV7 PHYPA Predicted protein OS Physcomitrella patens subsp patens GN PHYPADRAFT 168993 PE 4 SV 1	78651	7.8142	17.1166	2	39	2.6426	2.8281	6	2	0	2.3074	0.00919942	0	0	272162
	0	Random	RANDOM279541	Sequence 279541	60829	9.0452	16.7609	2	42	16.3603	5.645	7	2	0	9.4981	0.0143525	0	0	1465574
	0	Random	RANDOM1108267	Sequence 1108267	103538	5.9533	16.4137	2	70	6.424	9.4263	9	2	0	16.965	0.0255908	0	0	2294300
	0	Random	RANDOM593335	Sequence 593335	124484	6.2734	15.2716	3	76	10.7651	2.4846	6	3	0	9.5079	0.00846388	0	0	1779368
	0	Q71KW3	tr	Q71KW3 9LAMI Maturase K Fragment OS Ajuga ciliata GN matK PE 3 SV 1	52723	10.0349	14.8416	2	33	10.7383	3.1258	3	2	0	3.659	0.0147892	0	0	968492
	0	Random	RANDOM1059475	Sequence 1059475	70530	6.0558	14.6327	2	42	5.7052	3.9029	4	2	0	8.184	0.0141271	0	0	2245508
	0	Random	RANDOM958007	Sequence 958007	106480	6.5773	14.412	1	75	1.5496	3.7673	9	1	0	8.2384	0.00487625	0	0	2144040
	0	A7VM18	tr	A7VM18 MARPO Receptor like kinase OS Marchantia polymorpha GN MpRLK2 PE 2 SV 1	69661	5.2055	12.8971	1	37	9.2504	3.2734	3	1	0	10.9055	0.0220867	0	0	970758
	0	Random	RANDOM509031	Sequence 509031	32782	9.7546	11.4242	1	22	4.8611	2.3089	3	1	0	5.7556	0.0134366	0	0	1695064
	0	B1VKI0	tr	B1VKI0 CRYJA ATP synthase subunit alpha chloroplastic OS Cryptomeria japonica GN atpA PE 3 SV 1	55033	5.1808	11.2315	2	33	8.284	2.0362	4	2	0	6.4787	0.0170049	0	0	118868
	0	Random	RANDOM656168	Sequence 656168	56652	8.716	10.7049	1	41	6.3492	2.2727	3	1	0	7.4378	0.0164222	0	0	1842201
	0	D8U4S8	tr	D8U4S8 VOLCA Putative uncharacterized protein OS Volvox carteri GN VOLCADRAFT 106052 PE 4 SV 1	216058	7.8858	10.4615	4	170	4.1298	7.9072	7	4	0	9.9795	0.0169866	0	0	1005179
	0	I1K3M9	tr	I1K3M9 SOYBN Uncharacterized protein OS Glycine max GN Gma 13290 PE 4 SV 1	103678	5.6752	9.4224	3	71	9.0811	14.8381	8	3	0	12.4868	0.0252378	0	0	868766
	0	Random	RANDOM302810	Sequence 302810	74516	7.5326	9.3847	1	45	4.7619	2.8895	3	1	0	6.3784	0.0196344	0	0	1488843
	0	Random	RANDOM565849	Sequence 565849	100967	5.5474	9.2351	3	66	4.886	14.5622	11	3	0	10.0635	0.0148034	0	0	1751882
Band 2	2	A0AS14	tr	A0AS14 CYPPA Photosystem II D2 protein Fragment OS Cyperus papyrus GN psbD PE 3 SV 1	36242	5.501	2476.82	3	11	13.4969	2.7042	24	3	0	2.8682	0.00539762	0	0	651342
Band 3	2	CB21_CUCSA	P08221	Chlorophyll a b binding protein of LHCII type I chloroplastic Fragment OS Cucumis sativus PE 2 SV	27217	4.9612	2689.25	5	12	36.0784	3.2128	39	4	0	6.6119	0.0091045	0	0	4224
Band 4	2	A5BK28	tr	A5BK28 VITVI Putative uncharacterized protein Fragment OS Vitis vinifera GN VITISV 024141 PE 4 SV	20378	10.3771	1042.81	3	18	28.9617	2.4034	18	3	0	6.7023	0.0108932	0	0	578295
	1	B3Y5L8	tr	B3Y5L8 9CHLO Putative uncharacterized protein Fragment OS Chlorophyta sp MBIC11204 PE 2 SV 1	11102	4.821	201.154	1	4	31.25	1.6636	5	1	0	10.7141	0.0126527	0	0	860633
Band 5	2	Q9XQB4	tr	Q9XQB4 VIGRR Photosystem I reaction center subunit III OS Vigna radiata var radiata GN CipPsaF PE 2	24320	10.0243	270.278	3	18	13.9013	2.3111	11	3	0	2.6822	0.00454749	0	0	481251
Band description (fragment of Figure 3B form the main text):
